# Supplementary material for: The dynamic architecture of Map1- and NatB-ribosome complexes coordinates the sequential modifications of nascent polypeptide chains
Source: PLoS Biol. 2023 Apr 20;21(4):e3001995. doi: 10.1371/journal.pbio.3001995 (PMC10118133; doi:10.1371/journal.pbio.3001995)
Supplement: S1 Data — Numerical data obtained from densitometric quantification of gel and western blot images using ImageJ version 1.53Q and calculations of averages and errors shown in Figs 1I and 2I. For Fig 1I, band intensities relative to background of the Map1 band in the Coomassie-stained gel were determined and normalized to the control with untreated RNCs. For Fig 2I, band intensities over background for bands corresponding to Naa25 and uL29 were determined for supernatant and pellet fraction, and the ratio of the Naa25 band intensities was calculated for each pair of fractions. Ratios were normalized by the band intensity measured for the ribosomal protein in each corresponding pellet fraction. Averages of these ratios were determined from the replicates and normalized to the wild type control experiment, where the binding efficiency in the control was set to 100%. Errors were calculated as standard deviations of the averages determined from replicates. (XLSX) [file pbio.3001995.s014.xlsx]

## Sheet: Legend
	All data are the result of densitometric measurements performed in ImageJ on the basis of Western Blots described in Methods
	Data for Figure 1I can be found in sheet "Figure 1I"
			Content
			Binding assay with WT Map1 and RNCs or rtRNCs
	Data for Figure 2I can be found in sheet "Figure 2I" with the following entries
	PP1, PP4, PPall Replicate 1		Binding assay with NatB WT vs mutations PP1, PP4, PPall - Replicate 1
	PP1, PP4, PPall Replicate 2		Binding assay with NatB WT vs mutations PP1, PP4, PPall - Replicate 2
	PP1, PP4, PPall Replicate 3		Binding assay with NatB WT vs mutations PP1, PP4, PPall - Replicate 1
	PP3 Replicates		Binding assay with NatB WT vs PP3 mutation
	rt80S Replicates		Binding assay with NatB WT and nuclease-treated ribosomes
	Averages		Calculation of averages and standard deviations from each experiment
	Abbreviations used:
	RNC		Ribosome-nascent chain complex
	rtRNC		nuclease treated RNC
	80S		80S yeast ribosome
	rt80S		nuclease treated 80S
	WT		Wild type
	Fraction: SN		supernatant fraction from pelleting assay
	Fraction: P		pellet fraction from pelleting assay
	"Band"		total band intensity as determined by densitometric analysis
	"Lane"		total intensity of the entire lane, as determined by densitometric analysis
	"Map Ratio"		Ratio of the measured intensity of the Map1 band and that of the entire lane

## Sheet: Figure 1I
			Map Band Intensity	relative intensity
		RNC binding experiment	8154	100
		rtRNC binding experiment	3328	40.8143

## Sheet: Figure 2I
		PP1, PP4, PPall Replicate 1									Averages
		Samples	Fraction	NatB Band	Ribosome Band	NatB bound ratio	Ratio/Ribosome	relative to WT				Replicates
		80S	SN								Experiment	1	2	3		Average	StDev
			P		15634						WT	100	100	100		100	0
		NatB	SN	20658							PP1		57.8961	35.4188		46.6575	15.8938
			P	434		0.0205765					PP3		104.302	62.5636		83.4327	29.5134
		WT+R	SN	5142							PP4	17.3134	59.5138	16.6101		31.1458	24.5699
			P	4079	11005	0.44236	3.65255e-09	100			PPall	7.31861	7.75501	2.65458		5.9094	2.82719
		PP1	SN	4790							rt80S		8.98375	6.51717		7.75046	1.74413
			P	461	17571	0.0877928	4.54017e-10	12.4302
		PP4	SN	11548
			P	1344	14980	0.104251	6.32379e-10	17.3134
		PPall	SN	13281
			P	556	13659	0.0401821	2.67315e-10	7.31861
		PP1, PP4, PPall Replicate 2
		Samples	Fraction	NatB Band	Ribosome Band	NatB bound ratio	Ratio/Ribo	relative to WT
		80S	SN
			P		9041
		NatB	SN	24174
			P	704		0.0282981
		WT+R	SN	18684
			P	6212	16799	0.249518	8.84168e-10	100
		PP1	SN	15359
			P	2265	14945	0.128518	5.11899e-10	57.8961
		PP4	SN	13519
			P	2119	15329	0.135503	5.26202e-10	59.5138
		PPall	SN	13586
			P	306	19123	0.0220271	6.85673e-11	7.75501
		PP1, PP4, PPall Replicate 3
		Samples	Fraction	NatB Band	Ribosome Band	NatB bound ratio	Ratio/Ribo	relative to WT
		80S	SN
			P		11454
		NatB	SN	12542
			P	654		0.0495605
		WT+R	SN	9294
			P	3288	7666	0.261326	4.44677e-09	100
		PP1	SN	12631
			P	1240	7404	0.0893951	1.57499e-09	35.4188
		PP4	SN	13031
			P	713	9162	0.0518772	7.38614e-10	16.6101
		PPall	SN	22054
			P	364	17943	0.016237	1.18043e-10	2.65458
		PP3 Experiment
		Samples	Fraction	NatB Band	Ribosome Band	NatB bound ratio	Ratio/Ribo	relative to WT	Average	STDEV
		Ribosomes	SN
			P		23818
		rt Ribosomes	SN
			P
		NatB	SN	25134
			P	192
		WT+R	SN	16448
			P	5193	15074	0.239961	1.59189e-05	100
		PP3	SN	15177
			P	6299	17665	0.293304	1.66037e-05	104.302
		PP3	SN	21295
			P	4397	17184	0.171143	9.95943e-06	62.5636	83.4327	29.5134
		rt80S Experiment
		Samples	Fraction	NatB Band	Ribosome Band	NatB bound ratio	Ratio/Ribo	relative to WT	Average	STDEV
		80S	SN
			P		17151
		rt80S	SN
			P		12230
		NatB	SN	14517
			P
		WT+R	SN	12469
			P	6954	12527	0.358029	2.85806e-05	100
		rt80S	SN	21150
			P	1010	17751	0.0455776	2.56761e-06	8.98375
		rt80S	SN	20928
			P	485	12160	0.0226498	1.86265e-06	6.51717	7.75046	1.74413
